# Supplementary material for: The Stem Cell Expression Profile of Odontogenic Tumors and Cysts: A Systematic Review and Meta-Analysis
Source: Genes (Basel). 2023 Aug 30;14(9):1735. doi: 10.3390/genes14091735 (PMC10531260; doi:10.3390/genes14091735)
Supplement: Supplementary file 1 [file genes-14-01735-s001.zip]

Archive with 3 entries (3 files):
- Figure S1.tif
- Figure S2.tif
- The stem cell expression profile of odontogenic tumors and cysts-Revised Supplementary Materials.xlsx
