# Supplementary material for: The Stem Cell Expression Profile of Odontogenic Tumors and Cysts: A Systematic Review and Meta-Analysis
Source: Genes (Basel). 2023 Aug 30;14(9):1735. doi: 10.3390/genes14091735 (PMC10531260; doi:10.3390/genes14091735)
Supplement: Supplementary file 1 [file genes-14-01735-s001.zip › The stem cell expression profile of odontogenic tumors and cysts-Revised Supplementary Materials.xlsx]

## Sheet: Table S1
Database	Results (04/10/2023)	Key-words
PubMed/MEDLINE	77	(ameloblastoma*[Title/Abstract] OR (adenomatoid odontogenic tumo*[Title/Abstract]) OR (squamous odontogenic tumo*[Title/Abstract]) OR (calcifying epithelial odontogenic tumo*[Title/Abstract]) OR (Pindborg tumo*[Title/Abstract]) OR (primordial odontogenic tumo*[Title/Abstract]) OR (ameloblastic fibroma*[Title/Abstract]) OR (dentinogenic ghost tumo*[Title/Abstract]) OR (odontogenic fibroma*[Title/A…
Embase via Ovid	78	((ameloblastoma* or adenomatoid odontogenic tumo* or squamous odontogenic tumo* or calcifying epithelial odontogenic tumo* or Pindborg tumo* or primordial odontogenic tumo* or ameloblastic fibroma* or dentinogenic ghost tumo* or odontogenic fibroma* or odontoma* or cementoblastoma* or cemento-ossifying fibroma* or odontogenic myxoma* or sclerosing odontogenic carcinoma* or ameloblastic carcinoma*…
Web of Science	77	(TI=(((ameloblastoma* or adenomatoid odontogenic tumo* or squamous odontogenic tumo* or calcifying epithelial odontogenic tumo* or pinborg tumo* or primordial odontogenic tumo* or ameloblastic fibroma* or dextrinogenic ghost tumo* or odontogenic fibroma* or odontoma* or cementoblastoma* or cemento-ossifying fibroma* or odontogenic myxoma* or sclerosing odontogenic carcinoma* or ameloblastic carci…
CINAHL via EBSCOhost	14	TI (((ameloblastoma* or adenomatoid odontogenic tumo* or squamous odontogenic tumo* or calcifying epithelial odontogenic tumo* or Pindborg tumo* or primordial odontogenic tumo* or ameloblastic fibroma* or dentinogenic ghost tumo* or odontogenic fibroma* or odontoma* or cementoblastoma* or cemento-ossifying fibroma* or odontogenic myxoma* or sclerosing odontogenic carcinoma* or ameloblastic carcin…

## Sheet: Table S2
Author	Year	Source*	Reason for exclusion	Exclusion at this phase
Akhila et al	2021	34349424	No core stem cell marker included	Title/abstract screening
Alsaegh at al	2019	30847177	No core stem cell marker included	Title/abstract screening
Athallandi et al	2020	10.35124/bca.2020.20.S1.3005	No reference to odontogenic lesions-stem cell markers correlation	Full-text evaluation
Babichenko et al	2018	29460891	Article in Russian	Title/abstract screening
Banerjee et al	2016	10.4103/0975-8844.181920	Discrepancy in results between tables and text regarding SOX2 immunostaining in ameloblastoma	Full-text evaluation
Bell et al	2022	35231858	No reference to odontogenic lesions-stem cell markers correlation	Title/abstract screening
Bhol et al	2021	33965511	Review	Title/abstract screening
Bilodeau et al	2015	25497834	No core stem cell marker included	Title/abstract screening
Brkić et al	2010	20485068	No core stem cell marker included	Title/abstract screening
Caubet Biayna et al	1995	7573859	Article in Spanish	Title/abstract screening
Cavalcanti et al	2015	Head and Neck, 1, E173	Conference abstract	Title/abstract screening
Chacham et al	2021	10.1016/j.oooo.2021.03.062	Conference abstract	Title/abstract screening
Chandrashekar et al	2018	29491598	Case report	Title/abstract screening
Chang et al	2018	10.1016/j.joms.2018.06.129	Conference abstract	Full-text evaluation
Chaves et al	1968	10.1016/0030-4220(68)90160-6	No reference to odontogenic lesions-stem cell markers correlation	Title/abstract screening
Clauser et al	2011	21956354	Case report	Title/abstract screening
Colangeli et al	2018	29629885	No reference to odontogenic lesions-stem cell markers correlation	Title/abstract screening
Costa-Guda et al	2018	Journal of Bone and Mineral Research, 33 (Supplement 1), 348	Conference abstract	Title/abstract screening
Couto et al	2022	10.1016/j.oooo.2022.01.683	Conference abstract	Title/abstract screening
Dantas et al	2019	31752342	Review	Full-text evaluation
Fardal et al	1994	7518071	Case report	Title/abstract screening
Feng et al	2019	30735076	No reference to odontogenic lesions-stem cell markers correlation	Full-text evaluation
Figueiredo et al	2016	28292079	Case report	Title/abstract screening
Friedrich et al	2016	27272834	Only one odontogenic entity	Full-text evaluation
Gao et al	2021	33478323	No reference to odontogenic lesions-stem cell markers correlation	Title/abstract screening
Gingell et al	1984	6584842	No reference to odontogenic lesions-stem cell markers correlation	Full-text evaluation
Gofur et al	2020	10.35124/bca.2020.20.S1.2979	No reference to odontogenic lesions-stem cell markers correlation	Title/abstract screening
Guddadararangiah et al	2021	34337187	No reference to odontogenic lesions-stem cell markers correlation	Full-text evaluation
Gurgel et al	2010	Histopathology, 57 (Supplement 1), 128	Conference abstract	Title/abstract screening
Harada et al	2002	12955558	Animal study	Full-text evaluation
Hasegawa et al	2017	29088246	No reference to odontogenic lesions-stem cell markers correlation	Title/abstract screening
He et al	2021	34786047	No reference to odontogenic lesions-stem cell markers correlation	Full-text evaluation
Heo et al	2021	33445732	No reference to odontogenic lesions-stem cell markers correlation	Title/abstract screening
Hernández-Alfaro et al	2012	22408782	No reference to odontogenic lesions-stem cell markers correlation	Full-text evaluation
Hozhabri et al	2015	25629155	No reference to odontogenic lesions-stem cell markers correlation	Title/abstract screening
Iozon et al	2020	32747910	No reference to odontogenic lesions-stem cell markers correlation	Title/abstract screening
Jamshidi et al	2017	28280759	Markers used to assess microvessel density/neoangiogenesis	Title/abstract screening
Jamshidi et al	2014	25469359	Markers used to assess microvessel density/neoangiogenesis	Title/abstract screening
Jiang et al	2017	28699252	Only one odontogenic entity	Full-text evaluation
Jurgelski et al	1979	225667	No reference to odontogenic lesions-stem cell markers correlation	Full-text evaluation
Kanakaraj et al	2021	34527731	No reference to odontogenic lesions-stem cell markers correlation	Full-text evaluation
Kataoka et al	2018	10.1016/j.ajoms.2018.03.007	No reference to odontogenic lesions-stem cell markers correlation	Title/abstract screening
Kavitha et al	2020	10.31838/EJMCM.07.09.106	No reference to odontogenic lesions-stem cell markers correlation	Full-text evaluation
Kegler et al	2014	25005671	No reference to odontogenic lesions-stem cell markers correlation	Title/abstract screening
Kim et al	2021	34096124	Only one odontogenic entity	Full-text evaluation
Kim et al	2013	23851884	No reference to odontogenic lesions-stem cell markers correlation	Full-text evaluation
Kim et al	2011	21143530	No core stem cell marker included	Title/abstract screening
Larkin et al	2012	22886701	No reference to odontogenic lesions-stem cell markers correlation	Full-text evaluation
Lei et al	2013	Laboratory Investigation, 1, 308A-309A	Conference abstract	Title/abstract screening
Li et al	2004	PMID: 15619695	Article in Chinese	Title/abstract screening
Liu et al	2018	29650947	No reference to odontogenic lesions-stem cell markers correlation	Title/abstract screening
Mahomed et al	2009	10.1002/hed.20983	No reference to odontogenic lesions-stem cell markers correlation	Full-text evaluation
Makkar et al	2019	30658030	No reference to odontogenic lesions-stem cell markers correlation	Full-text evaluation
Manimaran et al	2016	27563616	Case report	Title/abstract screening
Manimaran et al	2016	28296876	Case report	Title/abstract screening
Marano et al	1974	1975172315	No reference to odontogenic lesions-stem cell markers correlation	Full-text evaluation
Marrelli et al	2013	24250252	Only one odontogenic entity	Full-text evaluation
Mitsuyasu et al	1997	9379422	No core stem cell marker included	Title/abstract screening
Miyagi et al	2012	22473349	No reference to odontogenic lesions-stem cell markers correlation	Full-text evaluation
Nakano et al	2019	31018488	Review	Full-text evaluation
Noguchi et al	2017	29039452	Only one odontogenic entity	Full-text evaluation
Oshima et al	2022	35143953	Review	Title/abstract screening
Ozkan et al	2014	25101513	No reference to odontogenic lesions-stem cell markers correlation	Full-text evaluation
Paduano et al	2016	27406247	Only one odontogenic entity	Full-text evaluation
Pagella et al	2020	32155948	Only one odontogenic entity	Full-text evaluation
Rezvani et al	2015	26464605	Case report	Title/abstract screening
Sánchez-Romero et al	2017	27859616	Markers used to assess microvessel density/neoangiogenesis	Title/abstract screening
Sándor et al	2013	23375899	Case report	Title/abstract screening
Sarkar et al	2013	24124309	Case report	Title/abstract screening
Sathi et al	2012	22969902	Only one odontogenic entity	Full-text evaluation
Sathi et al	2011	70493202	Conference abstract	Full-text evaluation
Sharp et al	2019	30465934	No reference to odontogenic lesions-stem cell markers correlation	Full-text evaluation
Shen et al	2017	28290616	No core stem cell marker included	Title/abstract screening
Shin et al	2020	31977681	No reference to odontogenic lesions-stem cell markers correlation	Full-text evaluation
Silva et al	2016	27737362	Only one odontogenic entity	Full-text evaluation
Simon et al	2003	12773198	No reference to odontogenic lesions-stem cell markers correlation	Full-text evaluation
Sindura et al	2013	24250074	No core stem cell marker included	Title/abstract screening
Sobacchi et al	1993	20301306	No reference to odontogenic lesions-stem cell markers correlation	Full-text evaluation
Son et al	2019	30444778	No reference to odontogenic lesions-stem cell markers correlation	Full-text evaluation
Sonoda et al	2018	29467418	No reference to odontogenic lesions-stem cell markers correlation	Title/abstract screening
Spouge et al	1968	5237478	No reference to odontogenic lesions-stem cell markers correlation	Full-text evaluation
Sun et al	2018	29115541	The type of odontogenic cyst was not specified	Full-text evaluation
Surej Kumar et al	2016	27093689	No reference to odontogenic lesions-stem cell markers correlation	Full-text evaluation
Tanio et al	2019	10.1016/j.ajoms.2019.06.002	No reference to odontogenic lesions-stem cell markers correlation	Title/abstract screening
Tatullo et al	2019	30781537	Only one odontogenic entity	Full-text evaluation
Tsunematsu et al	2016	27479086	No reference to odontogenic lesions-stem cell markers correlation	Full-text evaluation
Ueda et al	2014	24580841	No reference to odontogenic lesions-stem cell markers correlation	Title/abstract screening
Uzawa et al	2016	27514999	Only one odontogenic entity	Full-text evaluation
Vanje et al	2019	31942121	Only one odontogenic entity	Full-text evaluation
Wang & Liu	2009	18804406	Only one odontogenic entity	Full-text evaluation
Wang et al	2019	30556904	No reference to odontogenic lesions-stem cell markers correlation	Title/abstract screening
Wolff et al	2013	24205470	No reference to odontogenic lesions-stem cell markers correlation	Full-text evaluation
Woo et al	2015	26608158	Review	Full-text evaluation
Woods et al	2014	24202723	No reference to odontogenic lesions-stem cell markers correlation	Full-text evaluation
Xavier et al	2015	26411543	Animal study	Full-text evaluation
Xiao et al	2022	35172106	No reference to odontogenic lesions-stem cell markers correlation	Title/abstract screening
Ximenes et al	2021	33368558	No reference to odontogenic lesions-stem cell markers correlation	Title/abstract screening
Xue et al	2018	30088351	No reference to odontogenic lesions-stem cell markers correlation	Title/abstract screening
Yang et al	2018	29964338	Only one odontogenic entity	Full-text evaluation
Yoon et al	2009	19101118	Case report	Full-text evaluation
Yoon et al	2006	16502493	Case report	Full-text evaluation
Yu et al	2020	33168086	Only one odontogenic entity	Full-text evaluation
Zhai et al	2019	30610186	No reference to odontogenic lesions-stem cell markers correlation	Full-text evaluation
Zhang et al	2021	33169892	No reference to odontogenic lesions-stem cell markers correlation	Title/abstract screening
Zhou et al	2020	32184830	Review	Full-text evaluation
*Source: PMID/DOI/Embase Accession Numbe, Journal, volume/issue, page

## Sheet: Table S3
Authors	Year	Journal	Odontogenic lesions; controls (N)	Sample type	Number of patients	Gender	Age	Site	Diagnosis configuration	AMBL variants
Martins Balbinot et al	2023	PeerJ	AMBL (23), DC (10); DF (10)	FFPE	NA	male/female: AMBL (13/10), DC (NA); DF (NA)	age range (years): AMBL (14-84), DC (NA); DF (NA)	maxilla/mandible: AMBL (2/21), DC (NA); DF (NA)	NA	follicular (10), plexiform (8), acantomathous (3), granular cell (2)
da Trindade et al	2022	Head Neck Pathol	AMBL (20), AOT (20), OKC (20), DC (20)	FFPE	80	male/female/NA: AMBL (7/10/3), AOT (3/5/12), OKC (11/9/0), DC (13/7/0)	mean age ± SD (years): AMBL (29.7 ± 15.3) , AOT (17.3 ± 4.5), OKC (29.0 ± 13.9), DC (32.6 ± 17.5)	maxilla/mandible/NA: AMBL (2/15/3), AOT (8/0/12), OKC: (4/16/0), DC (6/11/3)	NA	follicular (NA), (plexiform)
Farias et al	2022	Braz Oral Res	RC (26); PG (25)	FFPE	51	male/female: RC (10/16); PG (8/17)	≤ 40/>40 years: RC (18/8); PG (12/13)	maxilla/mandible: RC (18/8); PG (17/8)	detailed histopathological description	no AMBL in the study
Júnior et al	2022	Oral Maxillofac Surg	OKC (20), BOC (10), GOC (10)	FFPE	40	NA	NA	mandible>maxilla (in total OKC, BOC, GOC)	WHO 2017	no AMBL in the study
Kalogirou et al	2022	J Oral Pathol Med	OKC (12); DF (6)	FFPE	18	male/female: OKC (8/4); DF (5/1)	age range (years): OKC (13-70); DF (9-17)	maxilla/mandible: OKC (1/11); DF (2/4)	WHO 2017	no AMBL in the study
Tseng et al	2022	J Pers Med	AMBL (49), UNAMBL (25); DF (6)	FFPE	80	male/female: AMBL (33/16), UNAMBL (12/13); DF (NA)	age <20/20-40/≥41years: AMBL (9/17/23), UNAMBL (9/12/4); DF (NA)	maxilla/mandible: AMBL (5/44), UNAMBL (0/25); DF (NA)	NA	follicular (27), plexiform (22)
Phattarataratip et al	2021	Head Face Med	AMBL (15), AOT (5), AF (5), OKC (15), DC (10), COC (5); DF (2)	FFPE	57	male/female: AMBL (7/8), AOT (1/4), AF (1/4), OKC (12/3), DC (6/4), COC (4/1); DF (NA)	age range (years): AMBL (20-83), AOT (6–25), AF ( 8–25), OKC (7–84), DC ( 11–64), COC (14–48); DF (NA)	maxilla/mandible: AMBL (3/12), AOT (3/2), AF (2/3), OKC (6/9), DC (6/4), COC (2/3); DF (NA)	WHO 2017	follicular (5), plexiform (6), acanthomatous (2), desmoplastic (2)
Chacham et al	2020	J Oral Pathol Med	AMBL (10), UNAMBL (10), OMYX (10), OKC (27: 10 pOKC, 10 rOKC, 7 sOKC), DC (10)	FFPE	NA	NA	NA	NA	NA	NA
Silva et al	2020	Med Oral Patol Oral Cir Buca	AMBL (20), OKC (20)	FFPE	40	male/female: AMBL (7/13), OKC (12/8)	age range (years): AMBL (14-56), OKC (8-65)	maxila/mandible: AMBL (0/20), OKC (6/14)	NA	NA
Chang et al	2020	Cell Death Dis	AMBL (15), DC (6)	FFPE (12 AMBL), fresh-frozen (3 AMBL, 6 DC)	NA	NA	NA	NA	WHO 2017	follicular (10), plexiform (2), desmoplastic (3)
Estrela et al	2019	J Endod	RC (10); PG (10), PAbs (10), APap (10)	FFPE	30 (in total for RC, PG, PAbs)	male/female: 1/1 (in total for RC, PG, PAbs), APap (NA)	mean age ± SD (years): RC (35 ± 11); PG (23.2 ± 12.3), PAbs (29 ± 19.2), APap (NA)	NA	detailed histopathological description	no AMBL in the study
Fraser et al	2019	Sci Rep	AMBL (5); DF (5)	FFPE	10	male/female: AMBL (5/0); DF (5/0)	age range (years): AMBL (43-62); DF (5-25)	maxilla/mandible: AMBL (1/4); DF (2/3)	NA	follicular (5)
Khan et al	2018	Adv Biomed Res	AMBL (20), ACA (20); OSCC (5), DF (5)	FFPE	NA	NA	NA	NA	detailed histopathological description	NA
Monroy et al	2018	Histochem Cell Biol	AMBL (20), AOT (20), OKC (20)	FFPE	NA	NA	NA	NA	NA	NA
Sanjai et al	2018	JCDR	AMBL(11), ODAMBL (2), ACA (6)	FFPE	19	male/female: AMBL (7/4), ODAMBL (2/0), ACA (6/0)	age range (years): AMBL (19-53), ODAMBL (17-47), ACA (22-56)	maxilla/mandible: AMBL (1/10), ODAMBL (0/2), ACA (0/6)	NA	follicular (1), plexiform (4), acanthomatous (4), mixed (2)
Bandyopadhyay et al	2017	J Int Oral Health	AMBL (15), OKC (15)	FFPE	NA	NA	NA	NA	NA	NA
Andisheh-Tadbir & Gorgizadeh	2016	J Clin Exp Dent	AMBL (17), UNAMBL (15), OKC (18), DC (19)	FFPE	NA	NA	NA	NA	NA	NA
Heikinheimo et al	2015	J Dent Res	AMBL (15), OKC (12); NOM (4)	fresh-frozen	31	male/female/NA: AMBL (12/3/0), OKC (7/5/0); NOM (2/1/1)	age range (years): AMBL (14-77), OKC (14-58, NA in 1 patient); NOM (50-65, NA in 1 patient)	maxilla/mandible/other: AMBL (0/15/0), OKC (2/8/2); NOM (0/0/gingiva (3), floor of mouth (1)	NA	follicular (6), plexiform (9)
Marrelli et al	2015	J Dent Res	HRCCs (4); DPSCs (4)	cells	8	NA	mean age ± SD (years): 25 ± 3 years (in total)	NA	NA	no AMBL in the study
Lei et al	2014	Oral Surg Oral Med Oral Pathol Oral Radiol	AMBL (16), IGaAMBL (6), ACA (13)	FFPE	NA	NA	NA	NA	detailed histopathological description	follicular (6), plexiform (4), granular cell/follicular (2); granular cell (1), acanthomatous/peripheral (3)
Srinath et al	2014	IOSR-JDMS	AMBL (10), DC (5), RC (5)	FFPE	NA	NA	NA	NA	NA	follicular (5), plexiform (5)
Juuri et al	2013	Eur J Oral Sci	AMBL (5); HPMDE (NA)	fresh-frozen (AMBL); FFPE (HPMDE)	NA	male/female: AMBL(4/1); HPMDE (NA)	age range (years): AMBL (16–69); HPMDE (NA)	AMBL: mandible (5/5); HPMDE (NA)	detailed histopathological description	follicular (3), plexiform (2)
Moosvi & Rekha	2013	J Oral Maxillofac Pathol	AMBL (10), AOT (10), OKC (10), DC (10), RC (10)	FFPE	NA	NA	NA	NA	NA	follicular (5), plexiform (5)
Salehinejad et al	2012	Pathol Res Pract	OKC (14), DC (14), RC (14), COC (14)	FFPE	56	male/female: OKC (8/6), DC (10/4), RC (7/7), COC (8/6)	mean age (years): OKC (28.92), DC (20.36), RC (38.68), COC (31.69)	NA	NA	no AMBL in the study
Kumamoto et al	2010	J Oral Pathol Med	AMBL (47), metAMBL (2), ACA (2), CCOCa (2); TG (12)	FFPE	53 (in total for AMBL, metAMBL, ACA, CCOCa)	NA	NA	NA	WHO 2005	follicular (26), plexiform (21)
Song et al	2009	Differentiation	HODCs (1); DPSCs/BMSCs (1)	cells	2	HODCs: female; DPSCs/BMSCs: female	HODCs: 7 years; DPSCs/BMSCs: 20 years	HODCs: maxilla; DPSCs/BMSCs: mandible	NA	no AMBL in the study
Wang & Liu	2009	J Formos Med Assoc	OKC (20), DC (8), RC (10)	FFPE	38	male/female: OKC (15/5), DC (4/4), RC (6/4)	age range (years): OKC (14–55), DC (18–29), RC (21–45)	NA	NA	no AMBL in the study
Fujita et al	2006	J Clin Pathol	AMBL (44), malAMBL (3), ODO (62), AF (2), AFD (7), AFSa (2), AOT (6), OdF (3)	FFPE	129	male/female: AMBL (26/18), malAMBL (2/1), ODO (compound 17/23, complex 12/10), AF (1/1), AFD (5/2), AFSa (1/1), AOT (2/4), OdF (1/2)	average age (years): AMBL (35.4), malAMBL (53), ODO (compound 21.1, complex 26.7), AF (21), AFD (13.3), AFSa (26.5), AOT (19.8), OdF (36.7)	NA	NA	NA
Leonardi et al	2000	Oral Surg Oral Med Oral Pathol Oral Radiol	RC (4); PG (16)	FFPE	NA	NA	NA	NA	NA	no AMBL in the study
Abbreviations: AMBL, ameloblastoma; ACA, ameloblastic carcinoma; AF, ameloblastic fibroma; AFD, ameloblastic fibro-odontoma/fibrodentinoma; AFSa, ameloblastic fibrosarcoma; AOT, adenomatoid odontogenic tumor; APap, apical papillae; BMSCs, bone marrow stromal cells; BOC, botryoid odontogenic cyst; CCOCa, clear cell odontogenic carcinoma; COC, calcifying odontogenic cyst; DC, dentigerous cyst; DF, …

## Sheet: Table S4
Authors	Year	Odontogenic lesions; controls (N)*	Sample type	Method	Marker	HUGO Gene Name	Host	Clonality	Dilution	Antibody (catalogue number)	Source	Thickness of section (in μm)	Positive control	Negative control	Evaluation method	Scoring system	Number of observers
Kumamoto et al	2010	AMBL (40), metAMBL (2), ACA (2), CCOCa (2); TG (12)	FFPE	IHC	ABCG2	ABCG2	mouse	monoclonal	1:15	NA	R&D Systems, Minneapolis, MN, USA	3	NA	PBS, mouse anti-chromogranin A monoclonal antibody (Dako, Glostrup, Denmark;subclass IgG2b)	semi‑quantitative	Staining of each slide was classified as (-) negative in epithelial or neoplastic cells, (+) positive in peripheral epithelial or neoplastic cells, and (++) positive in peripheral and some central epithelial or neoplastic cells.	NA
da Trindade et al	2022	AMBL (20), AOT (20), OKC (20), DC (20)	FFPE	IHC	ALDH1	ALDH1A1	rabbit	monoclonal	1:1500	D9Q8E	Cell Signaling, Danvers, MA, USA	3	NA	NA	semi‑quantitative	A final staining score (range: 0-9) was calculated as the product of intensity (0-3) and extent (0-3) of positive cells, and classified low expression (1-4) and high expression (6-9). The intensity score was characterized as follows: 0 (negative), 1 (weak), 2 (moderate), and 3 (strong). The extent (percentage) of positive cells corresponded to a score of 0-4, as follows: 0 for < 5%,1 for 5%-25%, …	1
Farias et al	2022	RC (26); PG (25)	FFPE	IHC	ALDH1	ALDH1A1	rabbit	monoclonal	1:2000	NA	Abcam; Cambridge, MA, USA	3	human liver	normal rabbit serum instead of primary antibody	semi‑quantitative	A final staining score (range: 0-9) was calculated as the product of intensity (0-3) and extent (0-3) of positive cells, and classified low expression (0-4) and high expression (5-9). The intensity score was characterized as follows: 0 (negative), 1 (weak), 2 (moderate), and 3 (strong). The extent (percentage) of positive cells corresponded to a score of 0-4, as follows: 0 for < 5%,1 for 5%-25%, …	NA
Fraser et al	2019	AMBL (5); DF (5)	FFPE	IF	BMI1	BMI1	rabbit	NA	1:500	ab127934	Abcam	5	NA	NA	NA	NA	NA
Kumamoto et al	2010	AMBL (40), metAMBL (2), ACA (2), CCOCa (2); TG (12)	FFPE	IHC	BMI1	BMI1	mouse	monoclonal	1:100	NA	Upstate, Lake Placid, NY, USA	3	NA	PBS, mouse anti-desmin monoclonal antibody (Nichirei; subclass IgG1)	semi‑quantitative	Staining of each slide was classified as (-) negative in epithelial or neoplastic cells, (+) positive in peripheral epithelial or neoplastic cells, and (++) positive in peripheral and some central epithelial or neoplastic cells.	NA
Estrela et al	2019	RC (10); PG (10), PAbs (10), APap (10)	FFPE	IHC	CD105	ENG	NA	NA	1:400	NA	Cell Signaling, Danvers, MA	3	OSCC	omission of primary antibody	semi‑quantitative	A final score (0-6) for each slide was calculated based on the percentage of positive cells, as follows: 0, expression in <1%; 1, in 1%–5%; 2, in 6%–10%; 3, in 11%–25%; 4, in 26%–50%; and 5, in >50% of the cells.	2
Kumamoto et al	2010	AMBL (40), metAMBL (2), ACA (2), CCOCa (2); TG (12)	FFPE	IHC	CD133	PROM1	mouse	monoclonal	1:8	NA	Miltenyi Biotec, Auburn, CA, USA	3	NA	PBS, mouse anti-desmin monoclonal antibody (Nichirei; subclass IgG1)	semi‑quantitative	Staining of each slide was classified as (-) negative in epithelial or neoplastic cells, (+) positive in peripheral epithelial or neoplastic cells, and (++) positive in peripheral and some central epithelial or neoplastic cells.	NA
Andisheh-Tadbir & Gorgizadeh	2016	AMBL (17), UNAMBL (15), OKC (18), DC (19)	FFPE	IHC	CD166	ALCAM	mouse	monoclonal	1:100	MOG/07	Novocastra, UK	4	OSCC	omission of primary antibody	quantitative	The staining of each slide was evaluated based on the percentage of positive epithelial cells in the basal/suprabasal layers of cystic lesions and peripheral cells of ameloblastic nests in n 5 randomly-selected areas x400 magnification.	NA
Chacham et al	2020	AMBL (10), UNAMBL (10), OMYX (10), OKC (27: 10 pOKC, 10 rOKC, 7 sOKC), DC (10)	FFPE	IHC	CD34	CD34	rabbit	monoclonal	1:100	ab81289	Abcam	3	human kidney	omission of primary antibody	quantitative	Mean score (%) of positive cells per field. Five representative fields of stroma at x600 magnification were evaluated.	1
Estrela et al	2019	RC (10); PG (10), PAbs (10), APap (10)	FFPE	IHC	CD44	CD44	NA	NA	1:400	NA	Cell Signaling, Danvers, MA	3	human tonsil	omission of primary antibody	semi‑quantitative	A final score (0-6) for each slide was calculated based on the percentage of positive cells, as follows: 0, expression in <1%; 1, in 1%–5%; 2, in 6%–10%; 3, in 11%–25%; 4, in 26%–50%; and 5, in >50% of the cells.	2
Khan et al	2018	AMBL (20), ACA (20); OSCC (5), DF (5)	FFPE	IHC	CD44	CD44	rabbit	monoclonal	1:200	NA	Sigma‑Aldrich, USA	4	NA	omission of primary antibody	semi‑quantitative	A staining score was rendered based on the percentage of positive cells, as follows: 0= negative for 0% positive cells; 1= low for 1%–10% positive cells; 2= intermediate for 11%–50% positive cells; and 3= high for >50% positive cells.	2
Monroy et al	2018	AMBL (20), AOT (20), OKC (20)	FFPE	IHC	CD44	CD44	rabbit	monoclonal	1:100	Ab51037	Abcam Biotechnology Company, Cambridge, MA, USA	3	human glioma, human thyroid gland carcinoma	NA	semi‑quantitative	A final staining score (range: 0-7) was calculated as the sum of intensity (0-3) and extent (0-4) of positive odontogenic epithelia cells. The intensity score was characterized as follows: 0 (negative), 1 (weak), 2 (intermediate), and 3 (strong). The extent (percentage) of positive cells corresponded to a score of 0-4, as follows: 0 for 0% positive cells, 1 for <25% positive cells, 2 for 25-50% p…	1
Srinath et al	2014	AMBL (10), DC (5), RC (5)	FFPE	IHC	CD44	CD44	NA	monoclonal	1:100	CD44-s-2 kit	lab India instruments	4	NOM	omission of primary antibody	semi‑quantitative	A final score was estimated based on percentage of positive cells as follows: −, ≤ 10%; 1+, 11–30%; 2+, 31–50%; 3+, 51–100%.	NA
Leonardi et al	2000	RC (4); PG (16)	FFPE	IHC	CD44H	CD44	mouse	monoclonal	1:2000	08-0184	Zymed Laboratories, Inc	5	skin tissue	omission of primary antibody	semi‑quantitative	An intensity score was rendered as follows: 0=no reactivity; 1=reactivity above background; 2=moderate reactivity; 3=strong reactivity	3
Leonardi et al	2000	RC (4); PG (16)	FFPE	IHC	CD44V3	CD44	rabbit	polyclonal	1:2000	ZSO-0182	Zymed Laboratories, Inc	5	skin tissue	omission of primary antibody	semi‑quantitative	An intensity score was rendered as follows: 0=no reactivity; 1=reactivity above background; 2=moderate reactivity; 3=strong reactivity	3
Salehinejad et al	2012	OKC (14), DC (14), RC (14), COC (14)	FFPE	IHC	CD44v6	CD44	NA	monoclonal	NA	PC10	Novocastra Laboratories, Newcastle, UK	3	tonsillar tissue	omission of primary antibody	semi‑quantitative	A final score was estimated based on percentage of positive cells as follows: −, ≤ 10%; 1+, 11–30%; 2+, 31–50%; 3+, 51–100%.	3
Wang & Liu	2009	OKC (20), DC (8), RC (10)	FFPE	IHC	CD44v6	CD44	mouse	monoclonal	01:50:00	NA	Novocastra Laboratories, Newcastle, UK	4	normal skin	TBS instead of primary antibody	semi‑quantitative	A final score was estimated based on percentage of positive cells as follows: −, ≤ 10%; 1+, 11–30%; 2+, 31–50%; 3+, 51–100%.	NA
Estrela et al	2019	RC (10); PG (10), PAbs (10), APap (10)	FFPE	IHC	CD73	NT5E	NA	NA	1:400	NA	Cell Signaling, Danvers, MA	3	OSCC	omission of primary antibody	semi‑quantitative	A final score (0-6) for each slide was calculated based on the percentage of positive cells, as follows: 0, expression in <1%; 1, in 1%–5%; 2, in 6%–10%; 3, in 11%–25%; 4, in 26%–50%; and 5, in >50% of the cells.	2
Moosvi & Rekha	2013	AMBL (10), AOT (10), OKC (10), DC (10), RC (10)	FFPE	IHC	c-Myc	MYC	mouse	monoclonal	01:50:00	9Ε10	Dako Cytomation, USA	4	SCC	TBS instead of primary antibody	semi‑quantitative	The staining of each slide was evaluated based on the intensity, as follows: negative (0), mild (1), moderate (2) and intense (3).	3
Kalogirou et al	2022	OKC (12); DF (6)	FFPE	IHC	KLF4	KLF4	rabbit	monoclonal	1:60	ab215036	Abcam, Cambridge, UK	3	breast carcinoma	isotype rabbit IgG (#3900, Cell Signaling Technology, Danvers, MA, USA)	semi‑quantitative	A final staining score (range: 0-6) was calculated as the product of intensity (0-3) and extent (0-2) of positive cells. The intensity score was characterized as follows: 0 (negative), 1 (weak), 2 (moderate), and 3 (strong). The extent (percentage) of positive cells corresponded to a score of 0-2, as follows: 0 for 0-10% positive cells, 1 for 11-50% positive cells, and 2 for >50% positive cells.	2
Chang et al	2020	AMBL (15), DC (6)	FFPE (12 AMBL), fresh-frozen (3 AMBL, 6 DC)	IF	LGR5	LGR5	rabbit	polyclonal	NA	PA5-35304	Invitrogen	NA	NA	NA	quantitative	Mean score (%) of positive cells at 9 areas at x400 magnification.	NA
Martins Balbinot et al	2023	AMBL (23), DC (10); DF (10)	FFPE	IHC	NANOG	NANOG	NA	NA	01:50:00	NA	Millipore, Burlington, MA, USA	NA	OSCC	BSA and fetal bovine serum in TRIS instead of primary antibody	quantitative	Mean score (%) of positive epithelial cells of five fields per sample at x400 magnification.	NA
Chacham et al	2020	AMBL (10), UNAMBL (10), OMYX (10), OKC (27: 10 pOKC, 10 rOKC, 7 sOKC), DC (10)	FFPE	IHC	NANOG	NANOG	rabbit	polyclonal	1:100	ab155943	Abcam	3	lung carcinoma	omission of primary antibody	quantitative	Mean score (%) of positive cells per field. Five representative fields of stroma at x400 magnification were evaluated.	1
Song et al	2009	HODCs; DPSCs, BMSCs	cells	IF	Nestin	NES	mouse	NA	1:100	Human Neural Stem Cell Characterization Kit (Catalog #SCR060)	Chemicon International,Temecula, CA	NA	NA	purified mouse IgG	NA	NA	NA
Fujita et al	2006	AMBL (44), malAMBL (3), ODO (62), AF (2), AFD (7), AFSa (2), AOT (6), OdF (3)	FFPE	IHC	Nestin	NES	rabbit	polyclonal	NA	NA	Chemicon International Inc., CA, USA	3	NA	NA	NA	NA	NA
Martins Balbinot et al	2023	AMBL (23), DC (10); DF (10)	FFPE	IHC	OCT4	POU5F1	NA	NA	1:25	NA	Millipore, Burlington, MA, USA	NA	OSCC	BSA and fetal bovine serum in TRIS instead of primary antibody	quantitative	Mean score (%) of positive epithelial cells of five fields per sample at x400 magnification.	NA
Phattarataratip et al	2021	AMBL (15), AOT (5), AF (5), OKC (15), DC (10), COC (5); DF (2)	FFPE	IHC	OCT4	POU5F1	mouse	monoclonal	1:300	sc-5279	Santa Cruz Biotechnology, Dallas, TX	5	germinoma	isotype-matched antibody	semi‑quantitative	The staining of each slide was evaluated based on the percentage of positive cells (0 for no positive cells; 1+ for <25 %; 2+ for 26-50%; 3+ for 51-75 %; and 4+ for >75 %) and the staining intensity (level 0= no staining; level+ =mild staining; level++ = moderate staining; and level+++ = strong staining).	6
Chacham et al	2020	AMBL (10), UNAMBL (10), OMYX (10), OKC (27: 10 pOKC, 10 rOKC, 7 sOKC), DC (10)	FFPE	IHC	OCT4	POU5F1	rabbit	monoclonal	1:200	ab181557	Abcam	3	seminoma	omission of primary antibody	quantitative	Mean score (%) of positive cells per field. Five representative fields of stroma at x400 magnification were evaluated.	1
Khan et al	2018	AMBL (20), ACA (20); OSCC (5), DF (5)	FFPE	IHC	OCT4	POU5F1	rabbit	monoclonal	1:300	NA	Sigma‑Aldrich, USA	4	NA	omission of primary antibody	semi‑quantitative	A final staining score (range: 0-7) was calculated as the sum of intensity (0-3) and extent (0-4) of positive odontogenic epithelia cells. The intensity score was characterized as follows: 0 (negative), 1 (weak), 2 (intermediate), and 3 (strong). The extent (percentage) of positive cells corresponded to a score of 0-4, as follows: 0 for 0% positive cells, 1 for <25% positive cells, 2 for 25-50% p…	2
Monroy et al	2018	AMBL (20), AOT (20), OKC (20)	FFPE	IHC	OCT4	POU5F1	rabbit	polyclonal	1:800	ab19857	Abcam Biotechnology Company, Cambridge, MA, USA	3	NA	NA	semi‑quantitative	A final staining score (range: 0-7) was calculated as the sum of intensity (0-3) and extent (0-4) of positive odontogenic epithelia cells. The intensity score was characterized as follows: 0 (negative), 1 (weak), 2 (intermediate), and 3 (strong). The extent (percentage) of positive cells corresponded to a score of 0-4, as follows: 0 for 0% positive cells, 1 for <25% positive cells, 2 for 25-50% p…	1
Bandyopadhyay et al	2017	AMBL (15), OKC (15)	FFPE	IHC	OCT4	POU5F1	rabbit	monoclonal	NA	NA	PathnSitu Biotechnologies Pvt. Ltd	4	seminoma	NA	semi‑quantitative	A final staining score (range: 0-3) was calculated based on the percentage of positive cells in five fields at x400 magnification, as follows: 0 (negative) for <5% positive cells, 1 for 5-25% positive cells, for 26-50% positive cells, and 3 for >50% positive cells.	3
Martins Balbinot et al	2023	AMBL (23), DC (10); DF (10)	FFPE	IHC	SOX2	SOX2	NA	NA	01:50:00	NA	Sigma, St. Louis, MO, USA	NA	OSCC	BSA and fetal bovine serum in TRIS instead of primary antibody	quantitative	Mean score (%) of positive epithelial cells of five fields per sample at x400 magnification.	NA
Júnior et al	2022	OKC (20), BOC (10), GOC (10)	FFPE	IHC	SOX2	SOX2	goat	polyclonal	1:40	Y-17	Santa Cruz Biotechnology, CA, USA	3	normal oral mucosa	1% BSA in buffer solution instead of primary antibody	quantitative	Percentage of positive cells at x100 magnification.	1
Kalogirou et al	2022	OKC (12); DF (6)	FFPE	IHC	SOX2	SOX2	mouse	monoclonal	1:100	IHC665-100	GenomeMe, Richmond, BC, Canada	3	breast carcinoma	isotype mouse IgG1 (sc-3877, Santa Cruz Biotechnology, Santa Cruz, CA)	semi‑quantitative	A final staining score (range: 0-6) was calculated as the product of intensity (0-3) and extent (0-2) of positive cells. The intensity score was characterized as follows: 0 (negative), 1 (weak), 2 (moderate), and 3 (strong). The extent (percentage) of positive cells corresponded to a score of 0-2, as follows: 0 for 0-10% positive cells, 1 for 11-50% positive cells, and 2 for >50% positive cells.	2
Tseng et al**	2022	AMBL (49), UNAMBL (25); DF (6)	FFPE	IHC	SOX2	SOX2	rabbit	monoclonal	1:100	3579S	Cell Signaling, Danvers, MA, USA	NA	NOM	normal mouse IgG instead of primary antibody (according to protocol in provided reference PMID: 24063540)	quantitative	Mean score (%) of positive cells at x200 magnification.	NA
Phattarataratip et al	2021	AMBL (15), AOT (5), AF (5), OKC (15), DC (10), COC (5); DF (2)	FFPE	IHC	SOX2	SOX2	rabbit	polyclonal	1:100	SP76	Cell Marque, Rocklin, CA	5	tonsillar tissue	isotype-matched antibody	semi‑quantitative	The staining of each slide was evaluated based on the percentage of positive cells (0 for no positive cells; 1+ for <25 %; 2+ for 26-50%; 3+ for 51-75 %; and 4+ for >75 %) and the staining intensity (level 0= no staining; level+ =mild staining; level++ = moderate staining; and level+++ = strong staining).	6
Chacham et al	2020	AMBL (10), UNAMBL (10), OMYX (10), OKC (27: 10 pOKC, 10 rOKC, 7 sOKC), DC (10)	FFPE	IHC	SOX2	SOX2	rabbit	polyclonal	1:400	NB110-79875	Novus Biologicals	3	normal human brain	omission of primary antibody	quantitative	Mean score (%) of positive cells per field. Five representative fields of stroma at x400 magnification were evaluated.	1
Silva et al	2020	AMBL (20), OKC (20)	FFPE	IHC	SOX2	SOX2	mouse	monoclonal	01:50:00	sc365823	Santa Cruz Biotechnology, Santa Cruz, CA	3	adenoid cystic carcinoma	omission of primary antibody	semi‑quantitative	A final score (0-8) for each slide was calculated based on an extent score for the percentage of positive cells (0, no expression; 1, expression in <50% of cells; and 2, expression in >50% of cells), and an intensity score (0, no staining; 1, weak; and 2, strong). The final score was calculated by multiplying the sum of two extent scores (OKC: for basal and suprabasal layes, AMBL: center and peri…	2
Fraser et al	2019	AMBL (5); DF (5)	FFPE	IF	SOX2	SOX2	rabbit	polyclonal	1:500	ab97959	Abcam	5	NA	NA	NA	NA	NA
Khan et al	2018	AMBL (20), ACA (20); OSCC (5), DF (5)	FFPE	IHC	SOX2	SOX2	rabbit	monoclonal	1:300	NA	Sigma‑Aldrich, USA	4	NA	omission of primary antibody	semi‑quantitative	A final staining score (range: 0-7) was calculated as the sum of intensity (0-3) and extent (0-4) of positive odontogenic epithelia cells. The intensity score was characterized as follows: 0 (negative), 1 (weak), 2 (intermediate), and 3 (strong). The extent (percentage) of positive cells corresponded to a score of 0-4, as follows: 0 for 0% positive cells, 1 for <25% positive cells, 2 for 25-50% p…	2
Sanjai et al	2018	AMBL(11), ODAMBL (2), ACA (6)	FFPE	IHC	SOX2	SOX2	rabbit	monoclonal	NA	NA	Path n Situ Biotechnologies Pvt. Ltd	4	glioma	omission of primary antibody	semi‑quantitative	A final score (0-12) for each slide was calculated as the product of staining extent (1 for 0-25% positive cells, 2 for 26-50% positive cells, 3 for 51-75% positive cells, and 4 for 76-100% positive cells) and staining intensity (0= negative; 1 = minimal; 2 = intermediate; and 3 = strong).Only cases with a minimum final score of 6 were regarded as positive.	2
Bandyopadhyay et al	2017	AMBL (15), OKC (15)	FFPE	IHC	SOX2	SOX2	rabbit	monoclonal	NA	NA	PathnSitu Biotechnologies Pvt. Ltd	4	glioma	NA	semi‑quantitative	A final staining score (range: 0-3) was calculated based on the percentage of positive cells in five fields at x400 magnification, as follows: 0 (negative) for <5% positive cells, 1 for 5-25% positive cells, for 26-50% positive cells, and 3 for >50% positive cells.	3
Heikinheimo et al	2015	AMBL (NA), OKC (NA); NOM (NA)	fresh-frozen	IF	SOX2	SOX2	rabbit	monoclonal	NA	SP26	Spring Bioscience, Pleasanton, CA, USA	NA	NA	NA	NA	NA	NA
Lei et al	2014	AMBL (16), IGaAMBL (6), ACA (13)	FFPE	IHC	SOX2	SOX2	rabbit	monoclonal	NA	3579S	Cell Signaling, Danvers, MA, USA	NA	NA	NA	semi‑quantitative	A final score (0-12) for each slide was calculated as the product of staining extent (1 for 0-25% positive cells, 2 for 26-50% positive cells, 3 for 51-75% positive cells, and 4 for 76-100% positive cells) and staining intensity (0= negative; 1 = minimal; 2 = intermediate; and 3 = strong).Only cases with a minimum final score of 6 were regarded as positive.	3
Juuri et al	2013	AMBL (5); HPMDE (NA)	FFPE	IHC	SOX2	SOX2	rabbit	polyclonal	1:500-1:2000	NA	Millipore, Billerica, MA, USA	5	NA	NA	NA	NA	NA
Song et al	2009	HODCs (1); DPSCs/BMSCs (1)	cells	IF	SOX2	SOX2	rabbit	NA	1:100	Human Neural Stem Cell Characterization Kit (Catalog #SCR060)	Chemicon International,Temecula, CA	NA	NA	non-immune rabbit serum	NA	NA	NA
Abbreviations: AMBL, ameloblastoma; ACA, ameloblastic carcinoma; AF, ameloblastic fibroma; AFD, ameloblastic fibro-odontoma/fibrodentinoma; AFSa, ameloblastic fibrosarcoma; AOT, adenomatoid odontogenic tumor; APap, apical papillae; BMSCs, bone marrow stromal cells; BOC, botryoid odontogenic cyst; BSA, bovine serum albumin; CCOCa, clear cell odontogenic carcinoma; COC, calcifying odontogenic cyst;…
*The number of cases in third column are those included in the IHC/F analysis; in the studies by Kumamoto et al and Heikinheimo et al are less than cases included in other methor or not specified, respectively.
**In this stydy AMBL sections were stained with two anti-SOX2 antibodies, but only one (that mentioned in this row) was used to compare the three study groups.

## Sheet: Table S5
Flow-cytometry-based studies
Authors	Year	Odontogenic lesions; controls (N)	Sample type	Method	Marker	Gene Name (HUGO)	Antibody (catalogue number)/Source	Fluorochrome	Dilution	Positive Control	Negative control	Cells analyzed	Evaluation method
Marrelli et al	2015	HRCCs (4); DPSCs (4)	cells	flow-cytometry	CD13	ANPEP	NA/Becton Dickinson	PE	NA	NA	mouse IgG1-PE isotype	5*105 cells per antibody	NAVIOS instrument (Beckman Coulter), Kaluza Software (Beckman Coulter), FlowJo software (Tree Star)
Marrelli et al	2015	HRCCs (4); DPSCs (4)	cells	flow-cytometry	CD29	ITGB1	NA/Becton Dickinson	APC	NA	NA	mouse IgG1-APC or IgG1-APC-H7 isotype	5*105 cells per antibody	NAVIOS instrument (Beckman Coulter), Kaluza Software (Beckman Coulter), FlowJo software (Tree Star)
Marrelli et al	2015	HRCCs (4); DPSCs (4)	cells	flow-cytometry	CD44	CD44	NA/Becton Dickinson	FITC	NA	NA	mouse IgG1-FITC isotype	5*105 cells per antibody	NAVIOS instrument (Beckman Coulter), Kaluza Software (Beckman Coulter), FlowJo software (Tree Star)
Marrelli et al	2015	HRCCs (4); DPSCs (4)	cells	flow-cytometry	CD73	NT5E	NA/Becton Dickinson	FITC	NA	NA	mouse IgG1-FITC isotype	5*105 cells per antibody	NAVIOS instrument (Beckman Coulter), Kaluza Software (Beckman Coulter), FlowJo software (Tree Star)
Marrelli et al	2015	HRCCs (4); DPSCs (4)	cells	flow-cytometry	CD90	THY1	NA/Becton Dickinson	PE	NA	NA	mouse IgG1-PE isotype	5*105 cells per antibody	NAVIOS instrument (Beckman Coulter), Kaluza Software (Beckman Coulter), FlowJo software (Tree Star)
Marrelli et al	2015	HRCCs (4); DPSCs (4)	cells	flow-cytometry	CD105	ENG	NA/Becton Dickinson	APC	NA	NA	mouse IgG1-APC or IgG1-APC-H7 isotype	5*105 cells per antibody	NAVIOS instrument (Beckman Coulter), Kaluza Software (Beckman Coulter), FlowJo software (Tree Star)
PCR-based studies
Authors	Year	Odontogenic lesions; controls (N)	Sample type	Method	Marker	Gene Name (HUGO)	Forward primer	Reverse primer	Product size (bp)	Housekeeping gene	cDNA Input quantity	Amplification cycles informatiom
Heikinheimo et al	2015	AMBL (11), OKC (8); NOM (2)	fresh-frozen	real time RT-PCR	SOX2	SOX2	TGCTGCCTCTTTAAGACTAGGAC	CCTGGGGCTCAAACTTCTCT	NA	b-actin	as in Junttila et al 2003 (PMID: 14614020)
Kumamoto et al	2010	AMBL (29), metAMBL (1), CCOCa (2); TG (11)	FFPE	RT-PCR	CD133	PROM1	CACTTACGGCACTCTTCACCT	TGCACGATGCCACTTTCTCAC	602	GAPDH	1μg	yes
Kumamoto et al	2010	AMBL (29), metAMBL (1), CCOCa (2); TG (11)	FFPE	RT-PCR	BMI1	BMI1	TCATCCTTCTGCTGATGCTG	GCATCACAGTCATTGCTGCT	220	GAPDH	1μg	yes
Kumamoto et al	2010	AMBL (29), metAMBL (1), CCOCa (2); TG (11)	FFPE	RT-PCR	ABCG2	ABCG2	CCAGTTCCATGGCACTGGCCATA	CAGGGCCACATGATTCTTCCACA	347	GAPDH	1μg	yes
Marrelli et al	2015	HRCCs (4); DPSCs (4)	cells	real time RT-PCR	Nestin	NES	TCAGAGGGAAGGAGATAGAGAGTC	AGCCAGAAACCATATGTCAAGAGA	NA	NA	0.5 μg	yes
Song et al	2009	HODCs (1); DPSCs/BMSCs (1)	cells	real time RT-PCR	Nestin	NES	GGCAGCGTTGGAACAGAGGTTGGA	CTCTAAACTGGAGTGGTCAGGGCT	717	GAPDH	2μg	yes
Microarray-based studies
Authors	Year	Odontogenic lesions; controls (N)	Sample type	Method	Marker	Gene Name (HUGO)	Array platform	Array	Probes	RNA input quantity	GEO accession number	Bioinformatics analysis tools
Heikinheimo et al	2015	AMBL (15), OKC (12); NOM (4)	fresh-frozen	microarray	SOX2	SOX2	Affymetrix, Santa Clara, CA, USA	GeneChip Human Genome U133 Plus 2.0 Array	54670	2μg	GSE38494	R/Bioconductor packages for GO and KEGG pathway analysis, Gene Set Enrichment Analysis tool
RNA-seq based studies
Authors	Year	Odontogenic lesions; controls (N)	Sample type	Method	Marker	Gene Name (HUGO)	Sequencing	Sequencer	Library preparation protocol	RNA Library input	GEO accession number	Bioinformatics analysis tools
Kalogirou et al	2022	OKC (12); DF (6)	FFPE	RNA-seq	SOX2	SOX2	150-bp paired-end multiplexed NGS-sequencing	Illumina Hiseq4000 sequencer	KAPA Stranded RNA-Seq Kit with RiboErase	300-500ng	GSE180706	Galaxy server, DEsSeq2 algorithm, NASQAR web-based platform for GO and KEGG pathway analysis
Kalogirou et al	2022	OKC (12); DF (6)	FFPE	RNA-seq	KLF4	KLF4	150-bp paired-end multiplexed NGS-sequencing	Illumina Hiseq4000 sequencer	KAPA Stranded RNA-Seq Kit with RiboErase	300-500ng	GSE180706	Galaxy server, DEsSeq2 algorithm, NASQAR web-based platform for GO and KEGG pathway analysis
Abbreviations: AMBL, ameloblastoma; APC, allophycocyanin-H7-conjugated; BMSCs, bone marrow stromal cells; CCOCa, clear cell odontogenic carcinoma; DF, dental follicle; DPSCs, dental pulp stem cells; FFPE, formalin-fixed, paraffin-embedded; FITC, fluorescein isothiocyanate-conjugated; GEO, Gene Expression Omnibus; GO, Gene Ontology; HODCs, human odontoma-derived mesenchymal cells; HRCCs, human RC-…

## Sheet: Table S6
Authors	Year	Odontogenic lesions; controls (N)	Method	Marker*	Positive cases/Total cases or %positive cells for in vitro	Tissue, compartmental and subcellular immunolocalization	Outcome of comparison	Statistics
Kumamoto et al	2010	AMBL (40), metAMBL (2), ACA (2), CCOCa (2); TG (12)	IHC	ABCG2	-/+/++: AMBL (33/4/3), metAMBL (1/1/0), ACA (1/0/1), CCOCa (1/0/1), TG (12/0/0)	AMBL: membranous expression rarely in some peripheral columnar or cuboidal cells, or granular cells ; metAMBL/ACA/CCOCa: membranous expression in some neoplastic cells and in stromal endothelial cells; TG: membranous expression in endothelial cells of dental papillae and dental follicles	A significantly higher ABCG2 expression score was found in ameloblastic tumors than tooth germs (p<0.05).	Mann–Whitney U-test, Kruskal–Wallis test
da Trindade et al	2022	AMBL (20), AOT (20), OKC (20), DC (20)	IHC	ALDH1	epithelium: AMBL (15/20), AOT (17/20), OKC (20/20), DC (20/20); stroma/cystic capsule: AMBL (17/20), AOT (18/20), OKC (20/20), DC (20/20)	Epithelium: AMBL: 13/20 low expression, focal, cytoplasmic; AOT: 17/20 low expression, focal, cytoplasmic, OKC: 19/20 high expression, diffuse, cytoplasmic, in suprabasal layers; DC: 18/20 high expression, diffuse, cytoplasmic, in all layers . Stroma/cystic capsule: in all four groups, immunopositivity was found in cells with fibroblastic morphology.	DC/OKC showed a significantly higher ALDH1 expression than AMBL/AOT (p<0.0001). No differences were found between OKC and DC, or between AMBL and AOT.	Kruskal–Wallis test, Mann–Whitney U test
Farias et al	2022	RC (26); PG (25)	IHC	ALDH1	RC (26/26); PG (25/25)	RC: 18/8 low expression, focal distribution in epithelium and cells with mesenchymal morphology in the cystic capsule; PG: 18/25 high expression, diffuse in cells of mesenchymal morphology in the capsule and central region	A higher ALDH1 immunoexpression score was found in PG than RC.	Pearson Chi-square test
Fraser et al	2019	AMBL (5); DF (5)	IF	BMI1	AMBL (5/5); DF (NA/5)	AMBL/DF: expression mainly in the central cells of the epithelial nests (NA subcellular localization)	BMI1 was expressed in both AMBL and DF (NA statistical comparison).	NA
Kumamoto et al	2010	AMBL (40), metAMBL (2), ACA (2), CCOCa (2); TG (12)	IHC	BMI1	-/+/++: AMBL (0/0/40), metAMBL (0/0/2), ACA (0/0/2), CCOCa (0/0/2), TG (0/0/12)	AMBL: nuclear expression in many peripheral columnar or cuboidal cells and some central polyhedral cells, while weak expression in keratinizing cells and granular cells in acanthomatous and granular cell ameloblastomas; metAMBL: similar pattern with AMBL; ACA/CCOCa: nuclear expression in most neoplastic cells and in stromal endothelial cells; TG: nuclear expression in inner enamel epithelium of e…	No difference	Mann–Whitney U-test, Kruskal–Wallis test
Estrela et al	2019	RC (10); PG (10), PAbs (10), APap (10)	IHC	CD105	RC (2/10); PG (3/10), PAbs (8/10), APap (10/10)	RC/PG/PAbs: expression in mesenchymal and vascular endothelial cells in the connective tissue; APap: in the apical cell–rich zone	A significantly higher CD105 score (p<0.05) was found in the PAbs than RC/PG.	Pearson Chi-square test
Kumamoto et al	2010	AMBL (40), metAMBL (2), ACA (2), CCOCa (2); TG (12)	IHC	CD133	-/+/++: AMBL (0/35/5), metAMBL (0/1/1), ACA (0/0/2), CCOCa (0/0/2), TG (0/12/0)	AMBL: cytoplasmic and membranous expression in peripheral columnar or cuboidal neoplastic cells, rarely in some central polyhedral cells; metAMBL: similar pattern with AMBL; ACA/CCOCa: cytoplasmic and membranous expression in most neoplastic cells and in stromal endothelial cells; TG: cytoplasmic and membranous expression in inner enamel epithelium of enamel organs, endothelial cells of dental pa…	A significantly higher CD133 score was found in malignant ameloblastic tumors than AMBL (p<0.001) and TG (p<0.001).	Mann–Whitney U-test, Kruskal–Wallis test
Andisheh-Tadbir & Gorgizadeh	2016	AMBL (17), UNAMBL (15), OKC (18), DC (19)	IHC	CD166	AMBL (13/17), UNAMBL (11/15), OKC (12/18), DC (0/19)	AMBL: cytoplasmic or membranous expression in peripheral columnar cells, while not in central stellate reticulum-like cells; UNAMBL: cytoplasmic or membranous expression in the basal layer of the cystic lining; OKC: cytoplasmic or membranous expression in the basal/suprabasal layers, and in epithelial budding and daughter cysts	A significantly higher CD166 expression was found in AMBL/UNAMBL/OKC than DC (p<0.005).	Chi square test, Fisher’s exact test
Chacham et al	2020	AMBL (10), UNAMBL (10), OMYX (10), OKC (27: 10 pOKC, 10 rOKC, 7 sOKC), DC (10)	IHC	CD34	positive cases, mean score: AMBL (10/10, 0.82 ± 0.63), UNAMBL (10/10, 0.38 ± 0.61), OMYX (10/10, 0.33 ± 0.67), pOKC (10/10, 0.88 ± 0.59), rOKC (10/10, 1.14 ± 0.13), sOKC (7/7, 0.8 ± 0.51), DC (10/10, 0.55 ± 0.55)	Expression in stromal cells with spindle-shaped/dendritic morphology (endothelial cells were excluded)	A significantly higher CD34 score was found in rOKC than DC, and in pOKC/rOKC than UNAMBL/OMYX (p<0.05).	Kruskal-Wallis test
Estrela et al	2019	RC (10); PG (10), PAbs (10), APap (10)	IHC	CD44	RC (6/10); PG (8/10), PAbs (10/10), APap (10/10)	RC: cytoplasmic expression in mesenchymal cells and chronic inflammatory infiltrate of the cystic capsule, no expression in the odontogenic epithelium; PG: cytoplasmic expression in mesenchymal cells particularly in granulomatous areas; PAbs: mainly cytoplasmic expression in round-shaped mesenchymal cells and in chronic inflammatory cells located in the outer portion; APap: in the apical cell–ric…	A significantly higher CD44 score was found in PAbs group than RC/PG (p<0.05).	Pearson Chi-square test
Khan et al	2018	AMBL (20), ACA (20); OSCC (5), DF (5)	IHC	CD44	AMBL (14/20), ACA (16/20); OSCC (3/5); DF (3/5)	AMBL: intermediate to high membrane expression in small tumor follicles and peripheral cells with a weak positivity in central areas, ACA: low membrane expression in basal, suprabasal layers, and small tumor follicles, and focally in most areas except for less differentiated regions	No difference between ACA and AMBL.	Mann–Whitney U‑test
Monroy et al	2018	AMBL (20), AOT (20), OKC (20)	IHC	CD44	positive cases, mean of ranks score: AMBL (20/20, 24.83), AOT (20/20, 28.65), OKC (20/20, 38.03)	AMBL: median score=6, membranous expression in the peripheral and central epithelial cells of the tumor nests and strands; AOT: median score=6, membranous expression, mainly in whorled solid tumor nests and rosette-like structures; OKC: median score=7, membranous expression variably distributed in basal/suprabasal (but not superficial) epithelial layers	A significantly higher CD44 score was found in OKC than AMBL and AOT (p=0.034).	Kruskal–Wallis test, Dunn’s test
Srinath et al	2014	AMBL (10), DC (5), RC (5)	IHC	CD44	AMBL (ΝΑ>0/10), DC (ΝΑ>0/5), RC (ΝΑ>0/5)	AMBL: strong membranous expression in in stellate like cells and peripheral columnar and cuboidal cells; DC: membranous expression in basal/suprabasal layers and only focally in superficial layer; RC: membranous expression in basal/suprabasal layers and only focally in superficial layer	No difference	NA
Leonardi et al	2000	RC (4); PG (16)	IHC	CD44H	RC (4/4); PG (16/16)	RC: expression in all layers of cystic epithelium, endothelium of blood vessels, inflammatory cells and fibrous connective tissue; around the lesions; PG: expression in endothelium of blood vessels, some inflammatory cells, fibrous connective tissue, and (if present) in epithelial cells of rests of Malassez	No difference	NA
Leonardi et al	2000	RC (4); PG (16)	IHC	CD44V3	RC (4/4); PG (16/16)	RC: expression in all layers of cystic epithelium, endothelium of blood vessels, inflammatory cells and fibrous connective tissue; around the lesions; PG: expression in endothelium of blood vessels, some inflammatory cells, fibrous connective tissue, and (if present) in epithelial cells of rests of Malassez	No difference	NA
Salehinejad et al	2012	OKC (14), DC (14), RC (14), COC (14)	IHC	CD44v6	56/56; score +1/+2/+3: OKC (0/2/12), DC (3/9/2), RC (0/11/3), COC (0/7/7)	OKC/DC/RC/COC: membranous/cytoplasmic expression in epithelium (NA information about epithelial layers)	A significantly higher CD44v6 score was found in OKC compared with DC (p<0.001), RC (p<0.001), COC (p=0.024), and in COC compared with DC (p<0.001), RC (p<0.001).	Mann–Whitney U-test, Kruskal–Wallis test
Wang & Liu	2009	OKC (20), DC (8), RC (10)	IHC	CD44v6	OKC (20/20), DC (8/8), RC (10/10)	OKC: diffuse, strong membranous expression in basal/suprabasal layers, while not in superficial layers of epithelium; DC: diffuse, strong membranous expression in all layers of epithelium; RC: diffuse, strong membranous expression in all layers of epithelium	No difference	NA
Estrela et al	2019	RC (10); PG (10), PAbs (10), APap (10)	IHC	CD73	RC (5/10); PG (6/10), PAbs (9/10), APap (10/10)	RC: cytoplasmic expression in mesenchymal cells and chronic inflammatory infiltrate of the cystic capsule, no expression in the odontogenic epithelium; PG: expression in chronic inflammatory cells with perivascular localization; PAbs: mainly cytoplasmic expression in round-shaped mesenchymal cells and in chronic inflammatory cells located in the outer portion; APap: in the apical cell–rich zone	A significantly higher CD73 score was found in PAbs group than RC/PG (p<0.05).	Pearson Chi-square test
Moosvi & Rekha	2013	AMBL (10), AOT (10), OKC (10), DC (10), RC (10)	IHC	c-Myc	AMBL (8/10), AOT (8/10), OKC (8/10), DC (2/10), RC (5/10)	AMBL (follicular/plexiform): both nuclear and cytoplasmic expression in peripheral columnar ameloblast like cells and mainly nuclear expression in central polyhedral stellate reticulum like cells; AOT, mainly nuclear expression in whorls, ducts and sheets of epithelial cells; OKC: nuclear and cytoplasmic expression in all layers of epithelium; DC: nuclear and cytoplasmic expression in basal layer…	A significantly higher c-Myc intensity score was found in OKC than DC (p=0.0257) and RC (p=0.0452); in AMBL than DC (p=0.0312); and in AOT than DC (p=0.0257) and RC (p=0.0452). No difference between OKC, AMBL and AOT.	Mann Whitney U test
Kalogirou et al	2022	OKC (12); DF (6)	IHC	KLF4	OKC (12/12); DF (6/6)	OKC: strong nuclear expression mainly in intermediate layers and focally weak expression in basal layer; DF: focally nuclear expression in DLRs	A higher KLF4 immunoscore was found in OKC compared with DF (NA statistical comparison).	NA
Chang et al	2020	AMBL (15), DC (6)	IF	LGR5	AMBL (ΝΑ>0/15), DC (ΝΑ>0/6)	AMBL: mainly in epithelial islands, less in stroma; DC: NA pattern	A significantly higher LGR5 score was found in AMBL than DC (p<0.0001).	Student’s t test
Martins Balbinot et al	2023	AMBL (23), DC (10); DF (10)	IHC	NANOG	AMBL (23/23), DC (9/10), DF (10/10)	AMBL: strong nuclear and cytoplasmic expression in parenchymal cells, DC: weak, focal nuclear expression in epithelial cells of cystic lining; DF: weak, focal nuclear expression in epithelial islands and diffuse expression in connective tissue	A significantly higher NANOG score was found in AMBL than DC (p < 0.001) and DF (p < 0.001).	Kruskal-Wallis test, Dunn multiple comparison test
Chacham et al	2020	AMBL (10), UNAMBL (10), OMYX (10), OKC (27: 10 pOKC, 10 rOKC, 7 sOKC), DC (10)	IHC	NANOG	positive cases, mean score: AMBL (10/10, 13.49 ± 13.58), UNAMBL (10/10, 49.03 ± 15.01), OMYX (10/10, 3.92 ± 1.91), pOKC (10/10, 31 ± 11.08), rOKC (10/10, 9.19 ± 6.96), sOKC (7/7, 11.98 ± 5.02), DC (10/10, 39 ± 8.25)	Cytoplasmic/nuclear expression in stromal cells	A significantly higher NANOG score was found in DC, pOKC and UNAMBL compared to the other groups (p<0.05) , expect for the comparison pOKC vs sOKC (p>0.05).	Kruskal-Wallis test
Song et al	2009	HODCs; DPSCs, BMSCs	IF	Nestin	HODCs (1/1); DPSCs/BMSCs (1/1)	HODCs (1/1) and DPSCs/BMSCs (1/1): strong, cytoplasmic expression	No difference	not applicable (1 case)
Fujita et al	2006	AMBL (44), malAMBL (3), ODO (62), AF (2), AFD (7), AFSa (2), AOT (6), OdF (3)	IHC	Nestin	AMBL (1/44), malAMBL (0/3), ODO (49/62, compound 33/40, complex 16/22), AF (2/2), AFD (6/7), AFSa (2/2), AOT (AOT) (5/6), OdF (1/3)	AMBL (peripheral columnar cells, cytoplasmic), malAMBL (no staining), ODO (compound type: odontoblasts, dentinal fibres, pulp cells associated with odontoblasts, complex type: cells adhering to dentine, their processes in dentinal tubules), AF (mainly ectomesenchyme, but also epithelium, cytoplasmic), AFD (mainly ectomesenchyme, but also epithelium), AFSa (ectomesenchyme), AOT (small nodular foci…	A more intense Nestin expression was noted in odontogenic mixed tumours, mainly in sites of odontogenic ectomesenchyme. Almost all AMLB and malAMBL did not express nestin (NA statistical comparison).	NA
Martins Balbinot et al	2023	AMBL (23), DC (10); DF (10)	IHC	OCT4	AMBL (23/23), DC (9/10), DF (10/10)	AMBL: strong nuclear and cytoplasmic expression in parenchymal cells, DC: weak, focal nuclear expression in epithelial cells of cystic lining; DF: weak, focal nuclear expression in epithelial islands	A significantly higher OCT4 score was found in AMBL than DC (p < 0.001) and DF (p < 0.001).	Kruskal-Wallis test, Dunn multiple comparison test
Phattarataratip et al	2021	AMBL (15), AOT (5), AF (5), OKC (15), DC (10), COC (5); DF (2)	IHC	OCT4	AMBL (0/15), AOT (0/5), AF (0/5), OKC (2/15), DC (0/10), COC (0/5); DF (NA)	OKC: mild expression only in the superficial epithelial layers, while not in basal/suprabasal layers. Other groups: negative.	No difference. OCT4 was expressed only in 2 OKCs.	Kruskal–Wallis test, post hoc paiwise comparison
Chacham et al	2020	AMBL (10), UNAMBL (10), OMYX (10), OKC (27: 10 pOKC, 10 rOKC, 7 sOKC), DC (10)	IHC	OCT4	AMBL (0/10), UNAMBL (0/10), OMYX (0/10), OKC ("a neglicable number of cells/27), DC (0/10)	Nuclear expression in "a negligible number" of stromal cells	No difference. OCT4 was expressed only in a limited number of pOKC cells.	Kruskal-Wallis test
Khan et al	2018	AMBL (20), ACA (20); OSCC (5), DF (5)	IHC	OCT4	AMBL (0/20), ACA (17/20); OSCC (5/5); DF (0/5)	AMBL: no expression, ACA: strong diffuse nuclear staining in the tumor islands, predominantly weak in central areas	A significantly higher OCT4 expression was found in ACA than AMBL (p< 0.001).	Mann–Whitney U‑test
Monroy et al	2018	AMBL (20), AOT (20), OKC (20)	IHC	OCT4	positive cases, mean of ranks score: AMBL (20/20, 30.35), AOT (20/20, 27.15), OKC (20/20, 34)	AMBL: median score=6, nuclear expression in the peripheral and central epithelial cells of the tumor nests and strands; AOT: median score=6, nuclear expression in the solid tumor nests with whorled appearance and rosette-like structures; OKC: median score=7, nuclear expression mainly in the suprabasal epithelial layers	No difference	Kruskal–Wallis test, Dunn’s test
Bandyopadhyay et al	2017	AMBL (15), OKC (15)	IHC	OCT4	AMBL (0/15), OKC (0/15)	AMBL: negative, OKC: negative	No difference	NA
Martins Balbinot et al	2023	AMBL (23), DC (10); DF (10)	IHC	SOX2	AMBL (23/23), DC (10/10), DF (9/10)	AMBL: strong nuclear expression in parenchymal cells, DC: weak, focal nuclear expression in epithelial cells of cystic lining; DF: weak, focal nuclear expression in epithelial islands	A significantly higher SOX2 score was found in AMBL than DC (p < 0.001) and DF (p < 0.001).	Kruskal-Wallis test, Dunn multiple comparison test
Júnior et al	2022	OKC (20), BOC (10), GOC (10)	IHC	SOX2	OKC (20/20), BOC (0/10), GOC (0/10)	OKC: epithelium, suprabasal layers, nuclear (strong), median percentage of positive cells: 57.4 (53.2–70.7)	SOX2 was expressed in OKC, while not in BOC or GOC.	Kruskal–Wallis test, Mann–Whitney U test
Kalogirou et al	2022	OKC (12); DF (6)	IHC	SOX2	OKC (12/12); DF (6/6)	OKC: strong nuclear expression in basal/intermediate layers; DF: mainly cytoplasmic and focally nuclear expression in DLRs	A higher SOX2 immunoscore was found in OKC compared with DF (NA statistical comparison).	NA
Tseng et al	2022	AMBL (49), UNAMBL (25); DF (6)	IHC	SOX2	positive cases, mean±S.D.(%) score: AMBL (NA/49, follicular type 17.2±21.9, plexiform type 28.8±22.1), UNAMBL (NA/25/ 20.3±16.5); DF (6/6, 44.7±9.6)	AMBL (follicular/plexiform): scattered nuclear expression in the majority of peripheral pre-ameloblast/ameloblast-like cells and focal stellate-reticulum-like cells; UNAMBL: nuclear expression mainly in the basal cell layer reminiscent of ameloblast-like cells, while the expression pattern in the intra-luminal and mural extension resembled that of AMBL; DF: nuclear expression in DLRs, mainly in t…	DF showed higher score than all AMBL types (NA statistical comparison). A significantly higher SOX2 score was found in plexiform than follicular type of AMBL (p=0.031).	NA (AMBL vs DF), Mann-Whitney U test (between AMBL histological subtypes)
Phattarataratip et al	2021	AMBL (15), AOT (5), AF (5), OKC (15), DC (10), COC (5); DF (2)	IHC	SOX2	AMBL (4/15), AOT (0/5), AF (5/5), OKC (15/15), DC (9/10), COC (1/5); DF (NA)	SOX2 expression was noted in >50% of epithelial cells in all AFs and almost all OKCs (86.7%), whereas in <25% of epithelial cells in most DCs (60%). No SOX2 expression was found in AOT (100%) group, and most COC (80%) and AMBL (73.3%) cases. AMBL: Mild-moderate nuclear expression only in a portion of ameloblast-like cells at the periphery of ameloblastic units; AOT: negative; AF: nuclear expressi…	A significantly higher SOX2 score was found in OKC compared with DC and AM (p<0.001), and in AF compared with COC and AOT (p<0.001).	Kruskal–Wallis test, post hoc paiwise comparison
Chacham et al	2020	AMBL (10), UNAMBL (10), OMYX (10), OKC (27: 10 pOKC, 10 rOKC, 7 sOKC), DC (10)	IHC	SOX2	positive cases, mean score: AMBL (10/10, 12.25 ± 5.91), UNAMBL (10/10, 8.7 ± 3.32), OMYX (10/10, 9.92 ± 3.31), pOKC (10/10, 4.46 ± 4.21), rOKC (10/10, 4.72 ± 2.02), sOKC 7/7, 3.62 ± 2.27), DC (10/10, 5.5 ± 1.58)	Nuclear expression in stromal cells	A significantly higher SOX2 score was found in odontogenic tumors than the odontogenic cysts (p<0.05), expect for the comparison UNAMBL vs DC (p>0.05).	Kruskal-Wallis test
Silva et al	2020	AMBL (20), OKC (20)	IHC	SOX2	AMBL (11/20), OKC (20/20)	AMBL: weak nuclear expression in the epithelium, mainly in the central areas of the neoplastic epithelium nests, especially in areas resembling stellate reticulum, and focally in the peripheral ameloblast-like columnar cells (11/20 positive cases with a final score of 1 or 2); OKC: nuclear expression in the epithelium, in basal (stronger) and suprabasal layers (19/20 with a final score of 6 or 8)	A significantly higher SOX2 score was found in OKC than AMBL (p<0.001).	Mann–Whitney U‑test
Fraser et al	2019	AMBL (5); DF (5)	IF	SOX2	AMBL (2/5); DF (NA/5)	AMBL/DF: nuclear expression in peripheral cells of the epithelial nests	SOX2 was expressed in both AMBL and DF (NA statistical comparison).	NA
Khan et al	2018	AMBL (20), ACA (20); OSCC (5), DF (5)	IHC	SOX2	AMBL (3/20), ACA (18/20); OSCC (5/5); DF (2/5)	AMBL: weak nuclear expression in the basal and parabasal cells of the follicles, ACA: strong diffuse nuclear staining in the tumor islands, predominantly weak in central areas	A significantly higher SOX2 expression was found in ACA than AMBL (p< 0.001).	Mann–Whitney U‑test
Sanjai et al	2018	AMBL(11), ODAMBL (2), ACA (6)	IHC	SOX2	AMBL(6/11), ODAMBL (2/2), ACA (5/6)	AMBL: mainly weak or intermediate nuclear expression in epithelium (strong expression in 2/4 recurrent cases); ODAMBL: nuclear expression in focal aggregates of tumour cells that lacked ameloblastic differentiation and exhibited moderate cytoplasmic or nuclear pleomorphism; ACA: strong nuclear expression cytologically atypical areas	No difference	Mann–Whitney U‑test
Bandyopadhyay et al	2017	AMBL (15), OKC (15)	IHC	SOX2	AMBL (0/15), OKC (15/15)	AMBL: negative, OKC: nuclear expression (score 2 or 3) in the basal and suprabasal layer	SOX2 was expressed in all OKC cases, while not in AMBL (NA statistical comparison).	NA
Heikinheimo et al	2015	AMBL (NA), OKC (NA); NOM (NA)	IF	SOX2	AMBL (0/NA), OKC (NA>0/NA); NOM (0/NA)	SOX2 was expressed in OKC epithelium (nuclear staining in suprabasal layers in figure), while not in AMBL or NOM.	A significantly higher SOX2 expression was found in OKC than AMBL (p<0.000).	NA
Lei et al	2014	AMBL (16), IGaAMBL (6), ACA (13)	IHC	SOX2	AMBL (2/16), IGaAMBL (<6/6), ACA (10/13)	AMBL: occational nuclear staining in the epithelium, IGaAMBL: strong nuclear staining only in focal areas of tumor cells that showed some degree of cytologic atypia, increased cellularity, and loss of ameloblastic differentiation, ACA: strong diffuse nuclear staining in the epithelium, mainly in areas of tumor cell aggregates without classic ameloblastic differentiation	A significantly higher SOX2 score was found in ACA than AMBL/IGaAMBL (p=0.0021). No difference between AMBL and IGaAMBL.	Kruskal-Wallis test, Dunn multiple comparison test
Juuri et al	2013	AMBL (5); HPMDE (NA)	IHC	SOX2	AMBL (5/5); HPMDE (all)	AMBL: epithelium: most pre-ameloblast-like cells and the stellate reticulum-like cells, stroma: focal expression; HPMDE: expression in the dental cord, in the dental lamina, and in the successional dental lamina	SOX2 was expressed in both AMBL and dental lamina (NA statistical comparison).	NA
Song et al	2009	HODCs (1); DPSCs/BMSCs (1)	IF	SOX2	HODCs (1/1); DPSCs/BMSCs (0/1)	HODCs (1/1) nuclear/cytoplasmic expression; DPSCs/BMSCs (0/1) negative	SOX2 was expressed in HODCs, while not in DPSCs and BMSCs.	not applicable (1 case)
Abbreviations: AMBL, ameloblastoma; ACA, ameloblastic carcinoma; AF, ameloblastic fibroma; AFD, ameloblastic fibro-odontoma/fibrodentinoma; AFSa, ameloblastic fibrosarcoma; AOT, adenomatoid odontogenic tumor; APap, apical papillae; BMSCs, bone marrow stromal cells; BOC, botryoid odontogenic cyst; CCOCa, clear cell odontogenic carcinoma; COC, calcifying odontogenic cyst; DC, dentigerous cyst; DF, …
*Markers found to be differentially expressed between different odontogenic lesions or between an odontogenic tumor/cyst group and a control group by statistical analysis were marked as bold.

## Sheet: Table S7
Flow-cytometry-based studies
Authors	Year	Odontogenic lesions; controls (N)	Sample type	Method	Marker*	Percentage of positive cells	Outcome of comparison	Statistical analysis
Marrelli et al	2015	HRCMCs (4); DPSCs (4)	cells	flow-cytometry	CD13	100% and 99.2% of the HRCCs and DPSCs, respectively	No difference	unpaired 2-tailed Student’s t test
Marrelli et al	2015	HRCMCs (4); DPSCs (4)	cells	flow-cytometry	CD29	100% and 99.8% of the HRCCs and DPSCs, respectively	No difference	unpaired 2-tailed Student’s t test
Marrelli et al	2015	HRCMCs (4); DPSCs (4)	cells	flow-cytometry	CD44	99.6% and 99.4% of the HRCCs and DPSCs, respectively	No difference	unpaired 2-tailed Student’s t test
Marrelli et al	2015	HRCMCs (4); DPSCs (4)	cells	flow-cytometry	CD73	99.6% and 100% of the HRCCs and DPSCs, respectively	No difference	unpaired 2-tailed Student’s t test
Marrelli et al	2015	HRCMCs (4); DPSCs (4)	cells	flow-cytometry	CD90	100% and 99.5% of the HRCCs and DPSCs, respectively	No difference	unpaired 2-tailed Student’s t test
Marrelli et al	2015	HRCMCs (4); DPSCs (4)	cells	flow-cytometry	CD105	36.6% and 97.8% of the HRCCs and DPSCs, respectively	CD105 was underexpressed was in HRCCs than DPSCs.	unpaired 2-tailed Student’s t test
PCR-based studies
Authors	Year	Odontogenic lesions; controls (N)	Sample type	Method	Marker	Number (in tissues)/Percentage (in cells) of positive cases or relative expression, normalized with hoosekeeping gene	Outcome of comparison	Statistical analysis
Heikinheimo et al	2015	AMBL (11), OKC (8); NOM (2)	fresh-frozen	real time RT-PCR	SOX2	relative expression: AMBL (<20%), OKC (4>40%, 3>20%, 1>15%); NOM (<10%)	SOX2 was overexpressed in OKC than AMBL/NOM (p ≤ 0.001).	Mann-Whitney U test
Kumamoto et al	2010	AMBL (29), metAMBL (1), CCOCa (2); TG (11)	FFPE	RT-PCR	CD133	AMBL (29/29), metAMBL (1/1), CCOCa (2/2); TG (11/11)	No difference	NA
Kumamoto et al	2010	AMBL (29), metAMBL (1), CCOCa (2); TG (11)	FFPE	RT-PCR	BMI1	AMBL (29/29), metAMBL (1/1), CCOCa (2/2); TG (11/11)	No difference	NA
Kumamoto et al	2010	AMBL (29), metAMBL (1), CCOCa (2); TG (11)	FFPE	RT-PCR	ABCG2	AMBL (29/29), metAMBL (1/1), CCOCa (2/2); TG (11/11)	No difference	NA
Marrelli et al	2015	HRCMCs (4); DPSCs (4)	cells	real time RT-PCR	Nestin	relative expression: HRCCs (<2); DPSCs (<2)	No difference	unpaired 2-tailed Student’s t test
Song et al	2009	HODCs; DPSCs, BMSCs	cells	real time RT-PCR	Nestin	mRNA units (GAPDH normalized): HODCs(>1000); DPSCs (<200), BMSCs (<400)	A significantly higher expression of Nestin mRNA was found in HODCs compared with DPSCs and BMSCs (p<0.04).	ANOVA, posthoc Holm–Sidak test
Microarray-based studies
Authors	Year	Odontogenic lesions; controls (N)	Sample type	Method	Marker	Differential expression (log2fold-change; p-adjusted)	Outcome of comparison
Heikinheimo et al	2015	AMBL (15), OKC (12); NOM (4)	fresh-frozen	microarray	SOX2	5.63; 5.12E-10 (OKC vs AMBL)	SOX2 was upregulated in OKC than AMBL (p< 0.000).
RNA-seq based studies
Authors	Year	Odontogenic lesions; controls (N)	Sample type	Method	Marker	Differential expression (log2fold-change, p-adjusted)	Outcome of comparison
Kalogirou et al	2022	OKC (12); DF (6)	FFPE	RNA-seq	SOX2	5.47; 7.21E-79 (sporadic OKC vs DF), 5.16; 2.92E-46 (syndromic OKC vs DF)	SOX2 was upregulated in OKC than DF (p< 0.000).
Kalogirou et al	2022	OKC (12); DF (6)	FFPE	RNA-seq	KLF4	1.99; 2.98E-09 (sporadic OKC vs DF), 2.44; 1.78E-11 (syndromic OKC vs DF)	KLF4 was upregulated in OKC than DF (p< 0.000).
Abbreviations: AMBL, ameloblastoma; BMSCs, bone marrow stromal cells; CCOCa, clear cell odontogenic carcinoma; DF, dental follicle; DPSCs, dental pulp stem cells; FFPE, formalin-fixed, paraffin-embedded; HODCs, human odontoma-derived mesenchymal cells; HRCMCs, human RC-derived mesenchymal cells; metAMBL, metastizing AMBL; NA, not available; NOM, normal oral mucosa; OKC, odontogenic keratocyst; RN…
*Markers found to be differentially expressed between different odontogenic lesions or between an odontogenic tumor/cyst group and a control group by statistical analysis were marked as bold.

## Sheet: Table S8
Joanna Briggs Institute Critical Appraisal Checklist	Interpretation in the present study	Answers (scoring)	Comments
1. Were there clear criteria for inclusion in the case series?	Did the authors report how the diagnosis of the included lesions was established (e.g. according to WHO criteria or by detailed histopathologic description)?	· yes	A statement "by histological examination" without further details was considered as no.
		· no
2. Was the condition measured in a standard, reliable way for all participants included in the case series?	Did the authors describe in detail the method as far as the following four parameters concern?	· all A-E= yes	*A statement "as appropriate" or "according to protocol" without further details was regarded as unclear. If a reference of the protocol was mentioned, it was searched whether it reported the required data for a "yes" score.
	for IHC/IF: A) antibody (name/clone or Source Company), B) dilution, C) positive control, D) negative control	· A, without any of B-E= unclear
	for flow cytometry: A) antibody (or source) and fluorochrome, B) dilution, C) positive control, D) negative control	· not A (regardless B-E)= no	If required information for "yes" mark was provided for some but not all methods, it was considered as unclear.
	for PCR: A) type of PCR, gene primers, B) RNA input quantity, C) housekeeping gene, D) product size, E) amplification cycles or melt curve temperature
	for microarray: A) array, B) array platform, C) RNA input quantity, D) GEO accession number
	for RNA-seq: A) sequencing (depth, single or paired-end), B) sequencer, C) library RNA input and protocol, D) GEO accession number
3. Were valid methods used for identification of the condition for all participants included in the case series?	for IHC/IF: Did the authors describe in detail the evaluation method (scoring system)?	· yes	If required information for "yes" mark was provided for some but not all methods, it was considered as unclear.
	for flow cytometry: Did the authors mention the number of cells analyzed and the analysis instrument?	· no
	for PCR: Did the authors mention the evaluation method (e.g., ΔΔCt method, electrophoresis gel, or melting curves for real-time PCR)?
	for microarray: Did the authors describe in detail the bioinformatics analysis tools?
	for RNA-seq: Did the authors describe in detail the bioinformatics analysis tools?
4. Did the case series have consecutive inclusion of participants?	Not applicable	Not applicable
5. Did the case series have complete inclusion of participants?	Not applicable	Not applicable
6. Was there clear reporting of the demographics of the participants in the study?	A) gender or gender ratio*/**	· A and B= yes	*unclear if data are available for some but not for all study groups
	B) age or mean age or median age or age range*/**	· A or B= unclear	**reported for total cases or per group
		· Neither A nor B= no
7. Was there clear reporting of clinical information of the participants?	Did the authors provide the following information about cases?	· A-C= yes	*reported for total cases or per group
	A) number of cases per disease and control group*	· A, without B or/and C= unclear	**unclear if data are available for some but not for all study groups
	B) number of patients per disease and control group*	· not A (regardless B, C)= no
	C) site of lesions*/**
8. Were the outcomes of cases clearly reported?	Did the authors provide the following information about results?	· A and B= yes	****if expression was not evaluated/reported as a number of positive cases but as a mean score (e.g. mean % of positive cell) or was reported descriptively (as "not all") per group= unclear; if total results (not per group) were reported= no; if results were available for some, but not all groups: no
	for IHC/IF: A) number of positive cases per disease or control group, on tissues B) staining score/percentage of positive cells per group or immunolocalization as reported within text: tissue (e.g.epithelium or stromal cell) or/and, in case of epithelial expression, layer and intercellular compartment (i.e.nuclear/cytoplasmic/ membranous); on cells B) intercellular compartment (i.e.nuclear/cytopl…	· A, without B= unclear
	for flow cytometry: A) % of positive cells	· not A, regardless B= no
	for PCR: A) number of positive cases per disease or control group, B) relative expression compared to housekeeping gene or electrophoresis gel descriptive results		If required information for "yes" mark was provided for some but not all methods, it was considered as unclear.
	for microarray: A) differentially expressed genes, B) Functional Enrichment Analysis results
	for RNA-seq: A) differentially expressed genes, B) Functional Enrichment Analysis results
9. Was there clear reporting of the presenting site(s)/clinic(s) demographic information?	Not applicable
10. Was statistical analysis appropriate?	Did the authors mention the method used for the statistical comparison of the included groups?	· yes	If statistical analysis was provided for some but not all methods, or between some but not all groups, it was consideres as unclear.
		· unclear*
		· no
For studies with ≥2 markers or methods, an item was scored as “Yes” only if “Yes” applied to all markers and methods, while an item was scored as “No” only if “No” applied to at least one marker or method.
Studies with up to 49% of “Yes” were classified as of high risk of bias; with 50-69% of “Yes” as of medium risk of bias; and with ≥70% of “Yes” as of low risk of bias.
Abbreviations: GEO, Gene Expression Omnibus; IF, immunofluorescence; IHC, immunohistochemistry; PCR, polymerase chain reaction; RNA-seq, RNA-sequencing; WHO, World Health Organization

## Sheet: Table S9
Reference	Year	1. Patient selection	2. Measure of the condition	3. Identification of the condition	4. NA	5. NA	6. Demographics	7. Clinical information	8. Outcome	9. NA	10. Statistics	YES	Risk of Bias
Andisheh-Tadbir & Gorgizadeh	2016	no	yes	yes	NA	NA	no	unclear	yes	NA	yes	57.1%	moderate
Bandyopadhyay et al	2017	no	unclear	yes	NA	NA	no	unclear	yes	NA	no	28.6%	high
Chacham et al	2020	no	yes	yes	NA	NA	no	unclear	yes	NA	yes	57.1%	moderate
Chang et al	2020	yes	unclear	yes	NA	NA	no	unclear	no	NA	yes	42.9%	high
da Trindade et al	2022	no	unclear	yes	NA	NA	yes	yes	yes	NA	yes	71.4%	low
Estrela et al	2019	yes	yes	yes	NA	NA	no	unclear	yes	NA	yes	71.4%	low
Farias et al	2022	yes	yes	yes	NA	NA	yes	yes	yes	NA	yes	1	low
Fraser et al	2019	no	unclear	no	NA	NA	yes	yes	no	NA	no	28.6%	high
Fujita et al	2006	no	unclear	no	NA	NA	yes	unclear	yes	NA	no	28.6%	high
Heikinheimo et al	2015	no	unclear	unclear	NA	NA	yes	yes	unclear	NA	unclear	28.6%	high
Júnior et al	2022	yes	yes	yes	NA	NA	no	unclear	yes	NA	yes	71.4%	low
Juuri et al	2013	yes	unclear	no	NA	NA	unclear	unclear	unclear	NA	no	14.3%	high
Kalogirou et al	2022	yes	yes	yes	NA	NA	yes	yes	yes	NA	unclear	85.7%	low
Khan et al	2018	yes	unclear	yes	NA	NA	no	unclear	yes	NA	yes	57.1%	moderate
Kumamoto et al	2010	yes	unclear	yes	NA	NA	no	unclear	yes	NA	unclear	42.9%	high
Lei et al	2014	yes	unclear	yes	NA	NA	no	unclear	yes	NA	yes	57.1%	moderate
Leonardi et al	2000	no	yes	yes	NA	NA	no	unclear	yes	NA	no	42.9%	high
Marrelli et al	2015	no	unclear	yes	NA	NA	unclear	unclear	yes	NA	yes	42.9%	high
Martins Balbinot et al	2023	no	yes	yes	NA	NA	unclear	unclear	yes	NA	yes	57.1%	moderate
Monroy et al	2018	no	unclear	yes	NA	NA	no	unclear	yes	NA	yes	42.9%	high
Moosvi & Rekha	2013	no	yes	yes	NA	NA	no	unclear	yes	NA	yes	57.1%	moderate
Phattarataratip et al	2021	yes	yes	yes	NA	NA	unclear	unclear	no	NA	yes	57.1%	moderate
Salehinejad et al	2012	no	unclear	yes	NA	NA	yes	unclear	unclear	NA	yes	42.9%	high
Sanjai et al	2018	no	unclear	yes	NA	NA	yes	yes	yes	NA	yes	71.4%	low
Silva et al	2020	no	yes	yes	NA	NA	yes	yes	yes	NA	yes	85.7%	low
Song et al	2009	no	unclear	unclear	NA	NA	yes	yes	yes	NA	yes	57.1%	moderate
Srinath et al	2014	no	yes	yes	NA	NA	no	unclear	no	NA	no	28.6%	high
Tseng et al	2022	no	yes	yes	NA	NA	unclear	unclear	no	NA	unclear	28.6%	high
Wang & Liu	2009	no	yes	yes	NA	NA	yes	unclear	yes	NA	no	57.1%	moderate

## Sheet: Table S10
SOX2 in ACA vs AMBL
Authors	Year	Total ACA	Positive ACA	Total AMBL	Positive AMBL	TP	FP	FN	TN
Khan et al	2018	20	18	20	3	18	3	2	17
Sanjai et al	2018	6	5	11	6	5	6	1	5
Lei et al	2014	13	10	16	2	8	2	5	14
SOX2 in OKC vs AMBL
Authors	Year	Total OKC	Positive OKC	Total AMBL	Positive AMBL	TP	FP	FN	TN
Phattarataratip et al	2021	15	15	15	4	15	4	0	11
Silva et al	2020	20	20	20	11	20	11	0	9
Bandyopadhyay et al	2017	15	15	15	0	15	0	0	15
SOX2 in AMBL vs DF
Authors	Year	Total AMBL	Positive AMBL	Total DF	Positive DF	TP	FP	FN	TN
Martins Balbinot et al	2023	23	23	10	9	23	9	0	1
Khan et al	2018	20	3	5	2	3	2	17	3
OCT4 in OKC vs AMBL
Authors	Year	Total OKC	Positive OKC	Total AMBL	Positive AMBL	TP	FP	FN	TN
Phattarataratip et al	2021	15	2	15	0	2	0	13	15
Monroy et al	2018	20	20	20	19	20	19	0	1
Abbreviations: AMBL, ameloblastoma; ACA, ameloblastic carcinoma; DF, dental follicle; OKC, odontogenic keratocyst; FN, false negative; FP, false positive; TN, true negative; TP, true positive
